# Supplementary material for: Welfare-Adjusted Life Years (WALY): A novel metric of animal welfare that combines the impacts of impaired welfare and abbreviated lifespan
Source: PLoS One. 2018 Sep 12;13(9):e0202580. doi: 10.1371/journal.pone.0202580 (PMC6135394; doi:10.1371/journal.pone.0202580)
Supplement: S3 Table — (XLSX) [file pone.0202580.s004.xlsx]

## Sheet: Sheet2
Variable	Category	Number	Percentage in the same catogory
Questionnaire version	A1	8	0.131148
	A2	8	0.131148
	B1	8	0.131148
	B2	8	0.131148
	C1	14	0.229508
	C2	15	0.245902
Sex	Female	41	0.672131
	Male	20	0.327869
Age	≤ 36 years old	31	0.508197
	> 36 years old	30	0.491803
Graduation year	≤ 2005	29	0.47541
	> 2005	32	0.52459
University for veterinary degree	University of Melbourne	20	0.327869
	University of Sydney	18	0.295082
	University of Queesland	8	0.131148
	Murdoch University	5	0.0819672
	University of Adelaide	4	0.0655738
	James Cook University	2	0.0327869
	Other	4	0.0655738
Have/had/grew up with a dog	No	6	0.0983607
	Yes	55	0.901639
Working in a pound/shelter	Never	40	0.655738
	Had been	15	0.245902
	Yes	6	0.0983607
Working in a pound/shelter	Never	40	0.655738
	Yes/had been	21	0.344262
Personal diet	Omnivore	56	0.903226
	Pescaterian	3	0.0483871
	Vegeterian	2	0.0322581
	Other	1	0.016129
Animals working with: dogs/cats	N/A	2	0.0327869
	Secondary	5	0.0819672
	Primary	54	0.885246
Animals working with: hourses	N/A	44	0.721311
	Secondary	8	0.131148
	Primary	9	0.147541
Animals working with: other pets	N/A	9	0.147541
	Secondary	46	0.754098
	Primary	6	0.0983607
Animals working with: livestock	N/A	43	0.704918
	Secondary	9	0.147541
	Primary	9	0.147541
Animals working with: captive wildlife	N/A	50	0.819672
	Secondary	11	0.180328
	Primary	0	0
Animals working with: wildlife	N/A	20	0.327869
	Secondary	39	0.639344
	Primary	2	0.0327869
Animals working with: lab animals	N/A	59	0.967213
	Secondary	2	0.0327869
	Primary	0	0
