# Supplementary material for: Welfare-Adjusted Life Years (WALY): A novel metric of animal welfare that combines the impacts of impaired welfare and abbreviated lifespan
Source: PLoS One. 2018 Sep 12;13(9):e0202580. doi: 10.1371/journal.pone.0202580 (PMC6135394; doi:10.1371/journal.pone.0202580)
Supplement: S4 Table — (XLSX) [file pone.0202580.s005.xlsx]

## Sheet: IWW_result_20170921
WI name	VAS	TTO	VAS w/o the anchoring WI "cancer: lung metastasis with/without having metastasis in other parts of the body" in the model building process	TTO w/o the anchoring WI "cancer: lung metastasis with/without having metastasis in other parts of the body" in the model building process	VAS w/o the anchoring WI "respiratory distress" in the model building process	TTO w/o the anchoring WI "respiratory distress" in the model building process
Mild-moderate heart failure (with treatment)	0.354 (0.294 - 0.419)	0.335 (0.295 - 0.377)	0.354 (0.298 - 0.414)	0.335 (0.298 - 0.374)	0.357 (0.305 - 0.411)	0.337 (0.304 - 0.372)
Severe heart failure (with treatment)	0.662 (0.531 - 0.776)	0.667 (0.581 - 0.747)	0.666 (0.547 - 0.772)	0.671 (0.591 - 0.744)	0.646 (0.524 - 0.755)	0.655 (0.575 - 0.728)
Cancer: diagnosis and primary therapy	0.712 (0.495 - 0.873)	0.747 (0.611 - 0.855)	0.769 (0.662 - 0.855)	0.783 (0.715 - 0.841)	0.728 (0.599 - 0.833)	0.752 (0.673 - 0.821)
Cancer: lung metastasis with/without having metastasis in other parts of the body	0.758 (0.665 - 0.835)	0.858 (0.816 - 0.893)	0.911 (0.801 - 0.970)	0.940 (0.891 - 0.971)	0.757 (0.679 - 0.824)	0.857 (0.823 - 0.887)
Musculoskeletal problems: one limb, mild	0.384 (0.319 - 0.453)	0.366 (0.323 - 0.412)	0.384 (0.323 - 0.448)	0.366 (0.326 - 0.408)	0.387 (0.332 - 0.444)	0.368 (0.332 - 0.405)
Musculoskeletal problems: one limb, moderate	0.879 (0.800 - 0.935)	0.881 (0.830 - 0.921)	0.814 (0.727 - 0.883)	0.831 (0.778 - 0.876)	0.760 (0.637 - 0.858)	0.793 (0.720 - 0.854)
Musculoskeletal problems: one limb, severe	0.906 (0.841 - 0.950)	0.912 (0.873 - 0.942)	0.856 (0.795 - 0.904)	0.876 (0.840 - 0.906)	0.786 (0.675 - 0.872)	0.829 (0.767 - 0.879)
Severe vision impairment and blindness	0.613 (0.489 - 0.727)	0.613 (0.529 - 0.692)	0.615 (0.500 - 0.722)	0.614 (0.537 - 0.688)	0.602 (0.490 - 0.707)	0.604 (0.530 - 0.675)
Overweight	0.506 (0.408 - 0.604)	0.495 (0.429 - 0.563)	0.506 (0.415 - 0.598)	0.496 (0.434 - 0.558)	0.504 (0.420 - 0.588)	0.494 (0.438 - 0.550)
Obesity	0.404 (0.335 - 0.477)	0.387 (0.340 - 0.435)	0.404 (0.339 - 0.472)	0.387 (0.344 - 0.432)	0.406 (0.348 - 0.467)	0.389 (0.350 - 0.428)
Spinal hyperesthesia: mild	0.901 (0.832 - 0.948)	0.904 (0.861 - 0.937)	0.840 (0.769 - 0.896)	0.859 (0.816 - 0.894)	0.777 (0.661 - 0.868)	0.815 (0.749 - 0.870)
Spinal hyperesthesia: more severe	0.705 (0.427 - 0.899)	0.750 (0.576 - 0.879)	0.785 (0.684 - 0.865)	0.800 (0.736 - 0.853)	0.740 (0.612 - 0.843)	0.767 (0.689 - 0.833)
Ataxia, paraparesis or tetraparesis	0.506 (0.408 - 0.603)	0.495 (0.429 - 0.562)	0.506 (0.415 - 0.597)	0.495 (0.434 - 0.557)	0.504 (0.420 - 0.587)	0.494 (0.437 - 0.549)
Non-ambulatory paraparesis or paraplegia	0.705 (0.431 - 0.898)	0.751 (0.580 - 0.879)	0.785 (0.686 - 0.865)	0.800 (0.738 - 0.854)	0.740 (0.614 - 0.843)	0.767 (0.691 - 0.833)
Non-ambulatory paraparesis or paraplegia: on wheelchair some hours a day	0.656 (0.526 - 0.771)	0.661 (0.575 - 0.741)	0.661 (0.541 - 0.767)	0.664 (0.584 - 0.737)	0.641 (0.520 - 0.750)	0.649 (0.570 - 0.722)
Non-ambulatory tetraparesis or tetraplegia	0.905 (0.849 - 0.946)	0.918 (0.885 - 0.943)	0.879 (0.832 - 0.917)	0.899 (0.873 - 0.922)	0.795 (0.698 - 0.872)	0.846 (0.795 - 0.888)
Urinary incontinence (upper motor neuron)	0.780 (0.597 - 0.905)	0.805 (0.695 - 0.889)	0.795 (0.699 - 0.871)	0.811 (0.751 - 0.861)	0.747 (0.621 - 0.848)	0.776 (0.700 - 0.840)
Urinary incontinence (lower motor neuron)	0.905 (0.839 - 0.950)	0.910 (0.869 - 0.941)	0.852 (0.787 - 0.902)	0.871 (0.833 - 0.902)	0.783 (0.670 - 0.871)	0.825 (0.762 - 0.876)
Anaemia: mild	0.225 (0.154 - 0.310)	0.204 (0.158 - 0.257)	0.225 (0.158 - 0.304)	0.204 (0.161 - 0.253)	0.224 (0.163 - 0.295)	0.203 (0.165 - 0.247)
Anaemia: moderate	0.711 (0.577 - 0.823)	0.726 (0.638 - 0.802)	0.724 (0.607 - 0.822)	0.734 (0.658 - 0.801)	0.693 (0.565 - 0.803)	0.711 (0.629 - 0.783)
Anaemia: severe	0.906 (0.849 - 0.946)	0.917 (0.885 - 0.943)	0.877 (0.829 - 0.915)	0.898 (0.871 - 0.920)	0.795 (0.696 - 0.872)	0.845 (0.793 - 0.888)
Pruritus and discomfort: mild	0.567 (0.452 - 0.676)	0.561 (0.484 - 0.637)	0.568 (0.461 - 0.670)	0.562 (0.490 - 0.632)	0.560 (0.459 - 0.657)	0.556 (0.489 - 0.621)
Pruritus and discomfort: moderate	0.803 (0.653 - 0.909)	0.822 (0.731 - 0.893)	0.797 (0.702 - 0.873)	0.813 (0.754 - 0.863)	0.748 (0.623 - 0.849)	0.778 (0.702 - 0.842)
Pruritus and discomfort: severe	0.824 (0.699 - 0.912)	0.837 (0.760 - 0.897)	0.799 (0.705 - 0.873)	0.815 (0.757 - 0.864)	0.750 (0.624 - 0.850)	0.780 (0.704 - 0.843)
Respiratory distress	0.893 (0.844 - 0.931)	0.915 (0.889 - 0.937)	0.895 (0.849 - 0.931)	0.916 (0.892 - 0.937)	0.796 (0.713 - 0.865)	0.857 (0.815 - 0.892)
Polyuria and polydipsia	0.330 (0.271 - 0.394)	0.310 (0.271 - 0.352)	0.330 (0.274 - 0.389)	0.310 (0.273 - 0.349)	0.332 (0.282 - 0.386)	0.312 (0.279 - 0.347)
Vomiting: two times or more a day	0.896 (0.845 - 0.934)	0.916 (0.889 - 0.939)	0.892 (0.847 - 0.928)	0.914 (0.889 - 0.934)	0.796 (0.709 - 0.866)	0.855 (0.811 - 0.892)
Diarrhoea: two times or more a day	0.505 (0.407 - 0.602)	0.494 (0.427 - 0.560)	0.505 (0.414 - 0.596)	0.494 (0.432 - 0.556)	0.502 (0.418 - 0.586)	0.492 (0.436 - 0.548)
Abdominal pain or discomfort	0.708 (0.434 - 0.900)	0.753 (0.582 - 0.880)	0.787 (0.687 - 0.866)	0.802 (0.739 - 0.855)	0.741 (0.613 - 0.844)	0.768 (0.691 - 0.835)
Lethargy and loss of appetite	0.700 (0.423 - 0.896)	0.746 (0.571 - 0.876)	0.781 (0.679 - 0.862)	0.795 (0.731 - 0.850)	0.736 (0.609 - 0.840)	0.763 (0.685 - 0.830)
Fever	0.904 (0.849 - 0.944)	0.918 (0.886 - 0.943)	0.882 (0.836 - 0.919)	0.903 (0.877 - 0.924)	0.796 (0.700 - 0.871)	0.848 (0.799 - 0.889)
Amputation: one limb	0.141 (0.065 - 0.255)	0.121 (0.072 - 0.187)	0.140 (0.069 - 0.246)	0.121 (0.075 - 0.182)	0.134 (0.072 - 0.223)	0.117 (0.078 - 0.168)
Frequent veterinary visits (for fearful dogs)	0.244 (0.176 - 0.323)	0.223 (0.179 - 0.273)	0.244 (0.180 - 0.317)	0.223 (0.182 - 0.269)	0.244 (0.185 - 0.310)	0.223 (0.186 - 0.264)
Frequent subcutaneous injections by carers at home	0.562 (0.448 - 0.671)	0.556 (0.479 - 0.631)	0.562 (0.456 - 0.664)	0.556 (0.485 - 0.627)	0.555 (0.455 - 0.652)	0.551 (0.484 - 0.616)
Death	0.569 (0.453 - 0.678)	0.564 (0.485 - 0.639)	0.570 (0.462 - 0.672)	0.564 (0.492 - 0.635)	0.562 (0.460 - 0.659)	0.558 (0.491 - 0.624)

## Sheet: Note
abbreviation	note
WI	welfare impediment
IWW	impaired welfare weight
VAS	visual analogue scale
TTO	time trade-off
w/o	without
