# Supplementary material for: Welfare-Adjusted Life Years (WALY): A novel metric of animal welfare that combines the impacts of impaired welfare and abbreviated lifespan
Source: PLoS One. 2018 Sep 12;13(9):e0202580. doi: 10.1371/journal.pone.0202580 (PMC6135394; doi:10.1371/journal.pone.0202580)
Supplement: S5 Table — (XLSX) [file pone.0202580.s006.xlsx]

## Sheet: YLCWs
YLCWs and 95% UI	Model 1	Model 2	Model 3	Model 4	Model 5	Model 6
AD	10.19 (7.44 - 12.60)	10.13 (7.46 - 12.32)	9.68 (7.08 - 11.92)	9.73 (7.17 - 11.80)	10.09 (7.40 - 12.37)	10.02 (7.40 - 12.14)
DCM	0.32 (0.10 - 0.62)	0.31 (0.10 - 0.60)	0.32 (0.10 - 0.61)	0.31 (0.10 - 0.60)	0.32 (0.10 - 0.62)	0.31 (0.10 - 0.60)
AO	0.95 (0.64 - 1.34)	0.96 (0.67 - 1.34)	0.93 (0.66 - 1.27)	0.94 (0.67 - 1.30)	0.99 (0.70 - 1.37)	0.98 (0.70 - 1.36)
CSM	2.30 (1.67 - 3.29)	2.28 (1.69 - 3.25)	2.23 (1.63 - 3.19)	2.23 (1.67 - 3.17)	2.29 (1.66 - 3.29)	2.27 (1.68 - 3.24)
SH	0.53 (0.48 - 0.57)	0.52 (0.49 - 0.56)	0.48 (0.43 - 0.53)	0.49 (0.46 - 0.52)	0.52 (0.48 - 0.55)	0.52 (0.49 - 0.54)
DM	1.02 (0.89 - 1.21)	1.00 (0.89 - 1.17)	1.02 (0.90 - 1.20)	1.00 (0.90 - 1.17)	1.03 (0.90- 1.22)	1.01 (0.90 - 1.18)
CKD	0.60 (0.29 - 0.86)	0.60 (0.29 - 0.86)	0.57 (0.28 - 0.82)	0.58 (0.29 - 0.84)	0.61 (0.30 - 0.87)	0.61 (0.30 - 0.87)
MVD	0.85 (0.15 - 1.81)	0.81 (0.14 - 1.71)	0.85 (0.15 - 1.80)	0.81 (0.14 - 1.70)	0.85 (0.15 - 1.82)	0.81 (0.14 - 1.71)
CCLD	3.64 (2.44 - 4.93)	3.49 (2.39 - 4.65)	3.61 (2.46 - 4.82)	3.47 (2.39 - 4.58)	3.62 (2.44 - 4.87)	3.47 (2.38 - 4.61)
TIDD	2.58 (1.40 - 3.64)	2.61 (1.43 - 3.66)	2.45 (1.34 - 3.45)	2.51 (1.37 - 3.51)	2.58 (1.41 - 3.62)	2.60 (1.42 - 3.64)

## Sheet: YLLs
Non-weighed YLLs and 95% UI	For all models
AD	0.00 (0.00 - 0.00)
DCM	7.09 (5.85 - 8.33)
AO	6.00 (2.90 - 9.90)
CSM	4.26 (2.28 - 6.63)
SH	4.36 (2.59 - 6.23)
DM	3.78 (1.19 - 7.53)
CKD	3.52 (1.10 - 8.76)
MVD	3.11 (1.10 - 7.08)
CCLD	0.00 (0.00 - 0.00)
TIDD	0.32 (0.16 - 0.45)

## Sheet: weighed YLLs
Weighed YLLs and 95% UI	Model 1	Model 2	Model 3	Model 4	Model 5	Model 6
AD	0.00 (0.00 - 0.00)	0.00 (0.00 - 0.00)	0.00 (0.00 - 0.00)	0.00 (0.00 - 0.00)	0.00 (0.00 - 0.00)	0.00 (0.00 - 0.00)
DCM	4.04 (3.00 - 5.17)	4.00 (3.13 - 4.94)	3.99 (3.02 - 5.04)	3.96 (3.14 - 4.84)	4.04 (3.05 - 5.13)	4.00 (3.16 - 4.91)
AO	3.41 (1.60 - 5.82)	3.38 (1.61 - 5.67)	3.37 (1.59 - 5.72)	3.35 (1.60 - 5.59)	3.42 (1.61 - 5.81)	3.38 (1.62 - 5.66)
CSM	2.43 (1.25 - 3.92)	2.40 (1.27 - 3.81)	2.40 (1.25 - 3.85)	2.38 (1.26 - 3.76)	2.43 (1.26 - 3.91)	2.41 (1.27 - 3.80)
SH	2.48 (1.41 - 3.73)	2.46 (1.43 - 3.60)	2.45 (1.40 - 3.65)	2.43 (1.42 - 3.55)	2.48 (1.42 - 3.71)	2.46 (1.44 - 3.59)
DM	2.15 (0.67 - 4.41)	2.13 (0.67 - 4.31)	2.12 (0.66 - 4.33)	2.11 (0.66 - 4.25)	2.15 (0.67 - 4.4)	2.13 (0.67 - 4.3)
CKD	2.00 (0.58 - 5.09)	1.99 (0.59 - 4.99)	1.98 (0.58 - 5.00)	1.97 (0.59 - 4.92)	2.01 (0.59 - 5.08)	1.99 (0.60 - 4.98)
MVD	1.77 (0.59 - 4.10)	1.75 (0.60 - 4.03)	1.75 (0.59 - 4.03)	1.73 (0.60 - 3.98)	1.77 (0.60 - 4.10)	1.75 (0.60 - 4.02)
CCLD	0.00 (0.00 - 0.00)	0.00 (0.00 - 0.00)	0.00 (0.00 - 0.00)	0.00 (0.00 - 0.00)	0.00 (0.00 - 0.00)	0.00 (0.00 - 0.00)
TIDD	0.18 (0.09 - 0.27)	0.18 (0.09 - 0.26)	0.18 (0.09 - 0.27)	0.18 (0.09 - 0.26)	0.18 (0.09 - 0.27)	0.18 (0.09 - 0.26)

## Sheet: WALYs
Non-weighed WALYs and 95% UI	Model 1	Model 2	Model 3	Model 4	Model 5	Model 6
AD	10.19 (7.44 - 12.60)	10.13 (7.46 - 12.32)	9.68 (7.08 - 11.92)	9.73 (7.17 - 11.8)	10.09 (7.40 - 12.37)	10.02 (7.40 - 12.14)
DCM	7.41 (6.22 - 8.61)	7.40 (6.21 - 8.60)	7.41 (6.21 - 8.61)	7.40 (6.21 - 8.60)	7.41 (6.22 - 8.61)	7.41 (6.21 - 8.60)
AO	6.94 (3.84 - 10.85)	6.96 (3.85 - 10.86)	6.92 (3.82 - 10.82)	6.94 (3.83 - 10.84)	6.99 (3.89 - 10.89)	6.98 (3.88 - 10.88)
CSM	6.57 (4.61 - 8.85)	6.55 (4.60 - 8.82)	6.50 (4.55 - 8.77)	6.49 (4.55 - 8.76)	6.55 (4.59 - 8.83)	6.53 (4.59 - 8.80)
SH	4.88 (3.11 - 6.75)	4.88 (3.11 - 6.75)	4.84 (3.07 - 6.71)	4.85 (3.08 - 6.72)	4.87 (3.10 - 6.74)	4.87 (3.10 - 6.74)
DM	4.8 (2.21 - 8.55)	4.78 (2.19 - 8.53)	4.8 (2.21 - 8.55)	4.78 (2.19 - 8.53)	4.81 (2.22 - 8.56)	4.79 (2.2 - 8.53)
CKD	4.12 (1.60 - 9.34)	4.12 (1.61 - 9.35)	4.09 (1.58 - 9.31)	4.11 (1.59 - 9.33)	4.13 (1.61 - 9.35)	4.13 (1.61 - 9.35)
MVD	3.96 (1.82 - 7.71)	3.91 (1.80 - 7.67)	3.95 (1.82 - 7.71)	3.91 (1.80 - 7.67)	3.96 (1.82 - 7.71)	3.92 (1.80 - 7.67)
CCLD	3.64 (2.44 - 4.93)	3.49 (2.39 - 4.65)	3.61 (2.46 - 4.82)	3.47 (2.39 - 4.58)	3.62 (2.44 - 4.87)	3.47 (2.38 - 4.61)
TIDD	2.90 (1.57 - 4.07)	2.93 (1.59 - 4.09)	2.77 (1.50 - 3.88)	2.83 (1.54 - 3.94)	2.90 (1.57 - 4.05)	2.92 (1.59 - 4.06)

## Sheet: weighed WALYs
Weighed WALYs and 95% UI	Model 1	Model 2	Model 3	Model 4	Model 5	Model 6
AD	10.19 (7.44 - 12.60)	10.13 (7.46 - 12.32)	9.68 (7.08 - 11.92)	9.73 (7.17 - 11.8)	10.09 (7.40 - 12.37)	10.02 (7.40 - 12.14)
DCM	4.36 (3.33 - 5.47)	4.31 (3.46 - 5.24)	4.30 (3.35 - 5.34)	4.27 (3.47 - 5.13)	4.36 (3.38 - 5.44)	4.32 (3.49 - 5.21)
AO	4.36 (2.51 - 6.80)	4.34 (2.54 - 6.65)	4.30 (2.49 - 6.66)	4.29 (2.52 - 6.55)	4.41 (2.57 - 6.82)	4.37 (2.57 - 6.67)
CSM	4.73 (3.44 - 6.25)	4.69 (3.45 - 6.11)	4.63 (3.37 - 6.10)	4.61 (3.40 - 6.00)	4.72 (3.43 - 6.23)	4.68 (3.44 - 6.10)
SH	3.01 (1.93 - 4.25)	2.98 (1.95 - 4.13)	2.93 (1.89 - 4.13)	2.93 (1.92 - 4.04)	3.00 (1.93 - 4.23)	2.98 (1.95 - 4.11)
DM	3.17 (1.67 - 5.43)	3.13 (1.66 - 5.31)	3.15 (1.67 - 5.36)	3.11 (1.65 - 5.25)	3.19 (1.69 - 5.44)	3.14 (1.66 - 5.31)
CKD	2.60 (1.08 - 5.68)	2.59 (1.09 - 5.58)	2.55 (1.06 - 5.57)	2.55 (1.08 - 5.51)	2.61 (1.10 - 5.68)	2.60 (1.10 - 5.59)
MVD	2.62 (1.23 - 4.77)	2.56 (1.21 - 4.66)	2.59 (1.22 - 4.71)	2.54 (1.21 - 4.61)	2.62 (1.24 - 4.77)	2.56 (1.22 - 4.66)
CCLD	3.64 (2.44 - 4.93)	3.49 (2.39 - 4.65)	3.61 (2.46 - 4.82)	3.47 (2.39 - 4.58)	3.62 (2.44 - 4.87)	3.47 (2.38 - 4.61)
TIDD	2.76 (1.50 - 3.89)	2.79 (1.52 - 3.90)	2.63 (1.43 - 3.69)	2.69 (1.47 - 3.75)	2.76 (1.50 - 3.86)	2.78 (1.52 - 3.88)

## Sheet: Note
Abbreviation	Full name
YLCW	Years lived with impaired welfare
YLL	Years of life lost due to premature death
WALY	Welfare-adjusted life years
Model 1	using impaired welfare weights rescaled with the results from visual analogue scale
Model 2	using impaired welfare weights rescaled with the results from time trade-off
Model 3	using impaired welfare weights rescaled with the results from visual analogue scale without the anchoring welfare impediment “respiratory distress”
Model 4	using impaired welfare weights rescaled with the results from time trade-off without the anchoring welfare impediment “respiratory distress”
Model 5	using impaired welfare weights rescaled with the results from visual analogue scale without the anchoring welfare impediment “cancer: lung metastasis with/without having metastasis in other parts of the body”
Model 6	using impaired welfare weights rescaled with the results from time trade-off without the anchoring welfare impediment “cancer: lung metastasis with/without having metastasis in other parts of the body”
UI	Uncertainty interval
AD	Atopic dermatitis
DCM	Dilated cardiomyopathy
AO	Appendicular osteosarcoma
CSM	Cervical spondylomyelopathy
SH	Splenic haemengiosarcoma
DM	Diabetes mellitus
CKD	Chronic kidney disease
MVD	Mitral valve disease
CCLD	Cranial cruciate ligament disease
TIDD	Thoracolumbar intervertebral disc disease
